# Supplementary material for: (E)-Methyl N′-[1-(2-hydroxy­phen­yl)ethyl­idene]hydrazinecarboxyl­ate
Source: Acta Crystallogr Sect E Struct Rep Online. 2008 Aug 13;64(Pt 9):o1748. doi: 10.1107/S1600536808024434 (PMC2960736; doi:10.1107/S1600536808024434)
Supplement: Supplementary file 2 [file e-64-o1748-Isup2.hkl]

#
# h,k,l, Fc-squared, Fo-squared, sigma(Fo-squared) and status flag
#
data_I
_shelx_title ' P in P2(1)/c'
_shelx_refln_list_code          4
_shelx_F_calc_maximum      133.33
_exptl_crystal_F_000       440.00
_reflns_d_resolution_high  0.8393
 
loop_
 _symmetry_equiv_pos_as_xyz
 'x, y, z'
 '-x, y+1/2, -z+1/2'
 '-x, -y, -z'
 'x, -y-1/2, z-1/2'
 
_cell_length_a     8.6432
_cell_length_b    12.6696
_cell_length_c     9.9810
_cell_angle_alpha  90.000
_cell_angle_beta  109.837
_cell_angle_gamma  90.000
 
_shelx_F_squared_multiplier     1.000
 
loop_
 _refln_index_h
 _refln_index_k
 _refln_index_l
 _refln_F_squared_calc
 _refln_F_squared_meas
 _refln_F_squared_sigma
 _refln_observed_status
   1   0   0      388.08      388.53      8.16 o
   2   0   0     2380.99     2332.53     60.48 o
   3   0   0        5.92        7.26      0.36 o
   4   0   0       12.43        8.80      0.42 o
   5   0   0       68.97       56.36      1.20 o
   6   0   0      769.49      795.79      8.57 o
   7   0   0        7.68        7.24      0.54 o
   8   0   0        2.02        1.84      0.56 o
   9   0   0        0.13        0.23      0.51 o
   1   1   0       18.76       17.16      0.36 o
   2   1   0        1.59        4.26      0.24 o
   3   1   0       22.88       21.26      0.50 o
   4   1   0        0.33       -0.10      0.12 o
   5   1   0      214.17      198.54      1.57 o
   6   1   0        0.75        0.58      0.19 o
   7   1   0      171.59      167.02      3.04 o
   8   1   0       10.31       10.15      0.53 o
   9   1   0        2.97        2.46      0.53 o
   0   2   0      133.10      119.93      1.40 o
   1   2   0     3074.81     3090.92     32.96 o
   2   2   0    13263.14    13350.13    223.11 o
   3   2   0      228.41      227.88      1.94 o
   4   2   0     1220.44     1221.38      8.12 o
   5   2   0       27.50       24.62      1.02 o
   6   2   0       34.80       34.67      0.69 o
   7   2   0       70.32       69.11      1.16 o
   8   2   0       29.52       32.08      0.96 o
   9   2   0        2.72        2.23      0.53 o
   1   3   0        2.78        2.50      0.11 o
   2   3   0      918.67      991.72      7.14 o
   3   3   0      523.03      509.65      3.92 o
   4   3   0        1.02        0.02      0.12 o
   5   3   0      112.18      127.91      1.24 o
   6   3   0       58.84       66.62      1.06 o
   7   3   0        0.92        0.22      0.27 o
   8   3   0        7.22        7.77      0.79 o
   9   3   0        0.18       -0.58      0.39 o
   0   4   0      619.83      634.39     10.26 o
   1   4   0     1302.56     1334.16      9.47 o
   2   4   0      147.88      139.88      1.60 o
   3   4   0     1911.53     1931.35     11.62 o
   4   4   0      193.74      194.10      1.61 o
   5   4   0       63.67       65.39      0.99 o
   6   4   0       97.28       95.97      1.50 o
   7   4   0       17.66       17.62      0.88 o
   8   4   0       15.98       14.67      0.91 o
   9   4   0       40.91       42.74      1.44 o
   1   5   0      393.57      389.20      3.05 o
   2   5   0       60.45       60.79      0.94 o
   3   5   0       57.85       48.09      0.67 o
   4   5   0        4.45        3.61      0.36 o
   5   5   0        1.22        0.01      0.19 o
   6   5   0        0.96        0.54      0.29 o
   7   5   0       20.43       20.02      1.10 o
   8   5   0        5.47        4.11      0.64 o
   9   5   0       16.32       17.65      1.43 o
   1   6   0       39.40       40.63      0.60 o
   2   6   0       21.47       25.08      0.49 o
   3   6   0      177.74      163.44      1.65 o
   4   6   0      381.27      350.80      3.18 o
   5   6   0      123.42      124.28      1.80 o
   6   6   0      286.39      283.89      3.23 o
   7   6   0       27.99       26.77      1.11 o
   8   6   0       11.20       10.66      0.85 o
   1   7   0       42.78       33.49      0.58 o
   2   7   0       48.85       47.81      0.69 o
   3   7   0       41.77       38.34      0.82 o
   4   7   0       78.98       79.97      1.23 o
   5   7   0      357.33      344.81      3.70 o
   6   7   0       17.37       18.26      1.11 o
   7   7   0       61.72       66.02      1.70 o
   8   7   0        4.91        4.67      0.68 o
   0   8   0        1.09        0.39      0.31 o
   1   8   0      277.59      264.24      2.03 o
   2   8   0        0.54        0.13      0.19 o
   3   8   0        2.90        4.25      0.34 o
   4   8   0       16.09       18.96      0.72 o
   5   8   0      487.31      505.26      4.95 o
   6   8   0       23.16       22.81      0.87 o
   7   8   0       37.94       39.04      1.37 o
   8   8   0       32.14       34.72      1.88 o
   1   9   0        1.74        0.50      0.20 o
   2   9   0      355.17      353.38      3.20 o
   3   9   0      164.67      160.65      1.91 o
   4   9   0       31.72       33.10      0.88 o
   5   9   0        5.61        6.95      0.55 o
   6   9   0       10.15       10.71      0.68 o
   7   9   0        0.14       -0.16      0.39 o
   0  10   0        0.84        0.26      0.50 o
   1  10   0       37.54       39.35      0.89 o
   2  10   0        4.48        4.12      0.46 o
   3  10   0     1065.75     1052.32      8.12 o
   4  10   0        3.91        2.67      0.39 o
   5  10   0       34.97       32.68      1.15 o
   6  10   0        0.39        0.34      0.35 o
   7  10   0        5.81        6.54      0.83 o
   1  11   0        1.28        0.47      0.73 o
   2  11   0      222.58      232.34      2.76 o
   3  11   0       10.53       10.14      0.55 o
   4  11   0        8.25        7.63      0.52 o
   5  11   0        0.19        0.20      0.35 o
   6  11   0        3.58        3.43      0.57 o
   0  12   0        6.45        5.23      1.15 o
   1  12   0      227.31      233.12      4.72 o
   2  12   0      187.73      185.69      4.12 o
   3  12   0        1.13        1.03      0.39 o
   4  12   0       40.63       40.69      1.05 o
   5  12   0        2.25        2.73      0.49 o
   1  13   0        1.35        0.55      0.63 o
   2  13   0        2.77        2.49      0.72 o
   3  13   0        1.20        1.13      0.48 o
   4  13   0       17.06       16.19      1.37 o
   0  14   0      439.72      448.27     11.22 o
   1  14   0        7.84        8.93      2.06 o
   2  14   0       10.39       11.20      1.15 o
   3  14   0        3.14        3.53      1.70 o
  -9   1   1        0.98        1.59      0.58 o
  -8   1   1       16.01       13.65      0.59 o
  -7   1   1        2.93        3.41      0.35 o
  -6   1   1       77.76       74.79      0.96 o
  -5   1   1        1.32        1.45      0.17 o
  -4   1   1       62.51       63.17      0.94 o
  -3   1   1       17.03       15.20      0.38 o
  -2   1   1     5692.13     5888.17     45.07 o
  -1   1   1      816.96      826.86      5.93 o
   0   1   1     2365.83     2343.99     20.44 o
   1   1   1      435.61      457.36      4.29 o
   2   1   1     1757.41     1728.04     13.36 o
   3   1   1       58.67       59.46      0.80 o
   4   1   1      620.94      652.32      4.19 o
   5   1   1      462.62      462.70      3.76 o
   6   1   1        2.90        1.71      0.27 o
   7   1   1        3.33        4.29      0.38 o
   8   1   1        0.32       -0.10      0.28 o
   9   1   1        1.11        0.84      0.48 o
  -9   2   1        1.95        1.71      0.53 o
  -8   2   1        3.49        2.36      0.50 o
  -7   2   1        5.85        5.57      0.44 o
  -6   2   1        7.95        9.03      0.44 o
  -5   2   1       28.74       24.86      1.48 o
  -4   2   1       49.25       34.21      0.58 o
  -3   2   1      156.67      185.27      4.40 o
  -2   2   1    17777.51    17573.94    154.26 o
  -1   2   1       10.92       11.74      0.24 o
   0   2   1     1215.23     1137.55     13.04 o
   1   2   1     6353.31     6211.01     61.06 o
   2   2   1     1102.61     1142.07      8.13 o
   3   2   1      227.60      249.50      1.95 o
   4   2   1      455.57      460.41      3.17 o
   5   2   1        0.87        1.27      0.20 o
   6   2   1        0.01        0.52      0.21 o
   7   2   1       82.55       84.47      1.47 o
   8   2   1        4.94        5.09      0.50 o
   9   2   1        3.01        3.57      0.52 o
  -9   3   1       71.40       75.48      1.85 o
  -8   3   1       17.24       16.08      0.88 o
  -7   3   1        0.58        1.25      0.36 o
  -6   3   1        4.59        3.80      0.31 o
  -5   3   1        2.28        1.83      0.19 o
  -4   3   1       76.68       81.69      0.87 o
  -3   3   1       27.24       36.56      0.56 o
  -2   3   1     5000.34     4982.00     37.95 o
  -1   3   1     1627.65     1668.63     12.95 o
   0   3   1      132.22      149.54      1.27 o
   1   3   1       51.40       49.99      0.73 o
   2   3   1       27.03       31.51      0.46 o
   3   3   1      910.53      888.69      5.58 o
   4   3   1      261.32      276.14      2.10 o
   5   3   1       42.39       44.90      0.68 o
   6   3   1        0.09        0.05      0.23 o
   7   3   1       15.12       15.12      0.64 o
   8   3   1       10.10        9.01      0.72 o
   9   3   1       44.67       49.02      1.53 o
  -9   4   1        4.25        3.81      0.68 o
  -8   4   1       60.07       62.47      2.51 o
  -7   4   1       12.41       12.29      0.74 o
  -6   4   1        2.95        5.68      0.45 o
  -5   4   1        0.08        0.00      0.17 o
  -4   4   1     2192.54     2380.27     14.30 o
  -3   4   1      916.61     1000.93      6.68 o
  -2   4   1       13.50        9.86      0.40 o
  -1   4   1       55.96       43.75      0.64 o
   0   4   1      402.02      391.60      3.00 o
   1   4   1      342.34      349.10      7.46 o
   2   4   1       39.78       58.32      0.70 o
   3   4   1      298.57      309.35      2.24 o
   4   4   1      320.70      316.16      2.38 o
   5   4   1       37.53       40.30      0.69 o
   6   4   1       29.55       28.75      0.73 o
   7   4   1       13.55       13.50      0.78 o
   8   4   1        9.93       12.03      1.03 o
   9   4   1        0.73        0.82      0.70 o
  -9   5   1        6.41        6.69      0.77 o
  -8   5   1        9.10        9.20      0.78 o
  -7   5   1      280.03      290.47      4.59 o
  -6   5   1      131.04      138.87      1.97 o
  -5   5   1       50.74       51.39      0.95 o
  -4   5   1     1188.51     1213.42      8.75 o
  -3   5   1      385.64      372.71      2.99 o
  -2   5   1      180.87      185.98      2.22 o
  -1   5   1      541.32      569.56      4.30 o
   0   5   1      275.02      283.63      2.33 o
   1   5   1       58.04       62.33      0.74 o
   2   5   1      392.08      401.41      3.19 o
   3   5   1       78.93       77.42      0.91 o
   4   5   1      151.58      158.91      1.56 o
   5   5   1       13.13       13.25      0.49 o
   6   5   1       13.32       13.42      0.76 o
   7   5   1       29.83       27.89      1.29 o
   8   5   1       11.33       11.68      0.83 o
  -9   6   1        2.73        2.67      0.73 o
  -8   6   1        2.03        2.07      0.57 o
  -7   6   1      107.08      108.02      2.17 o
  -6   6   1       36.38       37.67      1.04 o
  -5   6   1      296.56      286.19      2.83 o
  -4   6   1       25.67       33.05      0.75 o
  -3   6   1       69.98       86.63      1.17 o
  -2   6   1      261.85      294.87      2.59 o
  -1   6   1       28.75       40.97      1.50 o
   0   6   1      251.84      263.10      2.25 o
   1   6   1       14.59       12.31      0.33 o
   2   6   1       25.63       16.59      0.55 o
   3   6   1      222.55      231.18      2.01 o
   4   6   1        2.39        1.83      0.25 o
   5   6   1        0.33        0.34      0.35 o
   6   6   1       17.07       13.05      0.80 o
   7   6   1       23.61       25.56      1.29 o
   8   6   1        0.82        1.70      0.54 o
  -8   7   1        4.74        4.81      0.91 o
  -7   7   1        2.30        1.19      0.55 o
  -6   7   1       30.44       31.40      1.02 o
  -5   7   1      130.71      120.72      2.96 o
  -4   7   1       56.66       54.21      1.00 o
  -3   7   1        6.06        5.79      0.35 o
  -2   7   1       18.52       15.49      0.48 o
  -1   7   1       57.22       63.14      0.83 o
   0   7   1      193.96      201.34      2.19 o
   1   7   1       49.25       45.29      0.65 o
   2   7   1        8.23       11.55      0.37 o
   3   7   1       12.69       17.75      0.55 o
   4   7   1        4.15        3.77      0.46 o
   5   7   1        9.39        8.06      0.74 o
   6   7   1        0.62        1.40      0.45 o
   7   7   1       23.37       25.73      1.13 o
   8   7   1        0.27        0.39      0.49 o
  -8   8   1        5.57        4.28      0.67 o
  -7   8   1        9.15        9.92      0.81 o
  -6   8   1        3.99        2.47      0.45 o
  -5   8   1      364.93      349.04      3.75 o
  -4   8   1      102.41      100.52      1.46 o
  -3   8   1       25.32       23.06      0.64 o
  -2   8   1        0.19        0.07      0.20 o
  -1   8   1       17.19       24.15      0.52 o
   0   8   1        3.57        2.38      0.23 o
   1   8   1       63.25       57.60      0.82 o
   2   8   1      211.52      208.58      2.12 o
   3   8   1        0.00        0.23      0.20 o
   4   8   1      134.27      128.38      1.87 o
   5   8   1        0.10       -0.41      0.27 o
   6   8   1       33.76       33.49      1.20 o
   7   8   1       22.34       24.70      1.14 o
  -8   9   1        1.00       -0.21      0.68 o
  -7   9   1        8.25        8.12      0.76 o
  -6   9   1       16.48       14.98      0.76 o
  -5   9   1       20.50       20.76      1.51 o
  -4   9   1      403.32      396.71      3.72 o
  -3   9   1        5.06        4.02      0.36 o
  -2   9   1        2.06        2.96      0.31 o
  -1   9   1       35.93       35.56      0.73 o
   0   9   1       11.29       13.49      0.45 o
   1   9   1       58.37       60.87      1.02 o
   2   9   1       56.93       60.88      1.03 o
   3   9   1      156.62      152.93      1.86 o
   4   9   1       13.82       12.51      0.64 o
   5   9   1       74.50       72.22      1.47 o
   6   9   1        1.58        2.57      0.52 o
   7   9   1       20.98       24.92      1.20 o
  -7  10   1        0.58        1.19      0.50 o
  -6  10   1        4.86        3.69      0.51 o
  -5  10   1        0.07       -0.30      0.27 o
  -4  10   1      315.13      311.64      3.18 o
  -3  10   1       54.64       52.43      1.07 o
  -2  10   1        1.11        1.73      0.29 o
  -1  10   1        3.73        5.70      0.43 o
   0  10   1       41.18       40.00      1.55 o
   1  10   1       13.94       10.43      0.63 o
   2  10   1       56.12       61.31      1.08 o
   3  10   1      297.21      305.12      3.05 o
   4  10   1        9.09        9.91      0.60 o
   5  10   1       14.14       15.16      0.75 o
   6  10   1        0.04       -0.33      0.44 o
  -6  11   1        8.34       10.60      0.78 o
  -5  11   1        4.17        3.85      0.49 o
  -4  11   1       12.53       12.74      0.62 o
  -3  11   1        2.78        3.15      0.40 o
  -2  11   1      133.44      125.12      1.67 o
  -1  11   1       15.45       14.89      1.18 o
   0  11   1       16.35       15.10      1.07 o
   1  11   1      303.35      302.35      5.48 o
   2  11   1        0.06       -0.04      0.36 o
   3  11   1       53.65       55.66      1.12 o
   4  11   1       37.04       39.01      1.09 o
   5  11   1        4.55        4.10      0.52 o
   6  11   1        7.08        9.64      0.80 o
  -6  12   1       15.03       15.09      1.02 o
  -5  12   1        8.89        8.48      0.65 o
  -4  12   1        5.59        5.72      0.53 o
  -3  12   1        0.35        0.40      0.31 o
  -2  12   1      152.84      161.83      3.78 o
  -1  12   1        1.61        2.55      0.68 o
   0  12   1      103.90      113.38      3.85 o
   1  12   1      413.36      428.35      7.29 o
   2  12   1       22.41       25.27      1.43 o
   3  12   1       12.61       12.28      0.77 o
   4  12   1       12.34       10.54      0.67 o
   5  12   1        1.16        1.42      0.44 o
  -5  13   1        4.95        5.83      0.69 o
  -4  13   1       11.64       12.50      0.83 o
  -3  13   1        2.11        1.56      0.54 o
  -2  13   1        1.55        0.29      0.60 o
  -1  13   1       35.64       37.41      2.16 o
   0  13   1      113.67      123.15      3.31 o
   1  13   1       20.97       21.12      1.45 o
   2  13   1       15.13       13.79      1.18 o
   3  13   1        0.60        0.74      0.53 o
   4  13   1        4.84        3.22      0.76 o
  -3  14   1        4.73        5.33      0.99 o
  -2  14   1       16.48       19.38      1.47 o
  -1  14   1       19.95       22.00      2.77 o
   0  14   1       16.61       16.01      1.33 o
   1  14   1        8.15        8.42      1.80 o
   2  14   1        0.97        1.13      1.29 o
   3  14   1        2.39       -0.24      0.90 o
  -9   0   2        1.89        3.01      0.71 o
  -8   0   2       15.17       10.27      0.91 o
  -7   0   2       59.09       63.50      1.32 o
  -6   0   2        0.63        0.76      0.25 o
  -5   0   2      111.60      117.28      1.63 o
  -4   0   2        6.22        4.38      0.36 o
  -3   0   2       72.93       83.53      1.38 o
  -2   0   2      397.63      418.40      4.53 o
  -1   0   2     9688.18     8984.72    299.64 o
   0   0   2     2406.77     2271.47     31.04 o
   1   0   2     4250.69     3888.01     38.47 o
   2   0   2       64.78       82.36      1.59 o
   3   0   2      694.17      656.88      8.69 o
   4   0   2       18.55       15.22      0.56 o
   5   0   2      386.97      434.54      5.23 o
   6   0   2        1.66        1.73      0.36 o
   7   0   2        0.97        1.83      0.41 o
   8   0   2       13.62       12.74      1.40 o
 -10   1   2        6.86        8.88      1.57 o
  -9   1   2        0.18        0.70      0.61 o
  -8   1   2        0.01       -0.03      0.27 o
  -7   1   2       46.55       53.65      0.93 o
  -6   1   2       28.44       25.23      0.71 o
  -5   1   2      613.24      618.93      9.09 o
  -4   1   2      225.21      241.68      4.29 o
  -3   1   2      762.94      835.95      6.17 o
  -2   1   2       84.16       76.97      0.82 o
  -1   1   2     2273.32     2318.09     21.18 o
   0   1   2      113.99      100.85      0.92 o
   1   1   2       25.28       17.27      0.75 o
   2   1   2      679.66      712.26      5.74 o
   3   1   2        3.29        3.19      0.24 o
   4   1   2      260.85      268.61      2.08 o
   5   1   2      153.57      155.40      1.49 o
   6   1   2      102.05      101.79      1.22 o
   7   1   2       51.76       51.30      1.03 o
   8   1   2       11.14        9.07      0.66 o
 -10   2   2        0.78        1.21      0.78 o
  -9   2   2        8.21       10.02      0.75 o
  -8   2   2       75.08       76.08      1.67 o
  -7   2   2        0.72        0.69      0.30 o
  -6   2   2        8.29        8.25      0.32 o
  -5   2   2      132.24      149.81      2.22 o
  -4   2   2      266.47      302.02      2.24 o
  -3   2   2     1516.30     1541.47     10.99 o
  -2   2   2     1995.49     1931.93     13.56 o
  -1   2   2     1322.07     1247.16      8.81 o
   0   2   2     1338.63     1292.43     11.19 o
   1   2   2        0.50        0.80      0.09 o
   2   2   2       27.56       27.18      0.45 o
   3   2   2      315.51      348.34      5.50 o
   4   2   2       47.70       45.94      0.85 o
   5   2   2       17.77       17.89      0.46 o
   6   2   2       21.71       24.56      0.63 o
   7   2   2        5.04        4.80      0.40 o
   8   2   2       19.18       19.80      0.74 o
  -9   3   2      138.25      158.57      2.73 o
  -8   3   2        0.00        0.40      0.41 o
  -7   3   2       35.17       41.59      1.01 o
  -6   3   2       14.21       18.96      0.67 o
  -5   3   2      296.92      338.19      2.94 o
  -4   3   2      161.91      146.49      1.30 o
  -3   3   2     4768.79     4820.37     49.89 o
  -2   3   2      155.43      156.05      1.39 o
  -1   3   2      124.61      131.60      1.60 o
   0   3   2      435.07      405.58      9.26 o
   1   3   2     1208.16     1168.03      8.31 o
   2   3   2      533.76      569.62      3.95 o
   3   3   2     1273.06     1385.98      8.49 o
   4   3   2      182.40      172.67      1.50 o
   5   3   2       91.43       89.69      1.14 o
   6   3   2        6.30        5.97      0.39 o
   7   3   2       10.08       11.41      0.54 o
   8   3   2       11.29       12.54      0.91 o
  -9   4   2       73.99       75.45      1.88 o
  -8   4   2        6.83        6.40      0.66 o
  -7   4   2        2.93        2.37      0.41 o
  -6   4   2        9.52        8.17      0.49 o
  -5   4   2        0.54        0.52      0.30 o
  -4   4   2     1595.29     1526.65     10.05 o
  -3   4   2        0.73        0.62      0.13 o
  -2   4   2       11.07       19.87      0.44 o
  -1   4   2      368.78      398.37      3.09 o
   0   4   2     1652.61     1648.91     12.70 o
   1   4   2      189.28      210.63      1.81 o
   2   4   2      652.56      697.30      4.46 o
   3   4   2       12.79        7.78      0.27 o
   4   4   2      130.41      141.36      1.32 o
   5   4   2      116.56      111.40      1.55 o
   6   4   2        2.87        3.55      0.38 o
   7   4   2        7.94        6.78      0.71 o
   8   4   2        4.82        4.80      0.66 o
  -9   5   2        1.14        0.31      0.53 o
  -8   5   2      113.18      116.22      2.27 o
  -7   5   2      225.39      219.33      2.76 o
  -6   5   2       88.40       83.92      1.33 o
  -5   5   2       49.64       41.00      0.87 o
  -4   5   2     1360.89     1381.09     10.04 o
  -3   5   2       46.95       45.06      0.79 o
  -2   5   2     1923.01     2032.95     13.08 o
  -1   5   2     1229.80     1142.41      8.24 o
   0   5   2       36.05       34.43      0.54 o
   1   5   2      966.43     1039.58     10.45 o
   2   5   2      815.47      835.86      5.68 o
   3   5   2      115.91      120.48      1.23 o
   4   5   2       81.04       80.03      1.06 o
   5   5   2       94.60       98.88      1.33 o
   6   5   2        0.05        0.03      0.33 o
   7   5   2       52.18       52.04      1.47 o
   8   5   2        0.83        0.77      0.62 o
  -9   6   2        3.61        5.14      0.74 o
  -8   6   2       23.08       20.68      1.07 o
  -7   6   2      175.19      175.45      3.45 o
  -6   6   2      142.93      130.07      1.78 o
  -5   6   2      155.76      163.17      1.94 o
  -4   6   2       30.97       28.88      0.71 o
  -3   6   2      142.49      163.55      1.77 o
  -2   6   2       16.30       18.29      0.42 o
  -1   6   2       14.40       17.09      0.39 o
   0   6   2        1.78        1.40      0.17 o
   1   6   2      141.62      152.70      1.51 o
   2   6   2      140.04      125.94      1.17 o
   3   6   2       26.93       21.51      0.51 o
   4   6   2        3.37        3.00      0.32 o
   5   6   2       95.48      100.59      1.86 o
   6   6   2        2.29        2.66      0.48 o
   7   6   2       10.46        8.47      0.72 o
   8   6   2        8.04        9.29      1.05 o
  -9   7   2        0.13       -0.49      0.71 o
  -8   7   2       18.25       19.42      1.05 o
  -7   7   2       23.78       20.99      0.87 o
  -6   7   2     1487.88     1476.21     12.08 o
  -5   7   2        0.22        0.91      0.30 o
  -4   7   2       18.29       17.13      0.58 o
  -3   7   2       23.34       17.50      0.59 o
  -2   7   2      208.94      212.26      1.89 o
  -1   7   2      157.56      176.72      1.62 o
   0   7   2     3037.66     3175.19     22.20 o
   1   7   2      239.90      210.25      1.70 o
   2   7   2      191.79      189.60      1.90 o
   3   7   2       45.04       38.68      0.70 o
   4   7   2       40.86       40.23      1.09 o
   5   7   2      135.02      130.24      2.20 o
   6   7   2       58.47       56.26      1.49 o
   7   7   2        5.08        2.50      0.60 o
  -8   8   2        3.75        3.28      0.63 o
  -7   8   2       52.74       53.75      1.34 o
  -6   8   2       71.83       72.46      2.01 o
  -5   8   2      189.76      182.95      2.60 o
  -4   8   2       23.05       22.46      0.69 o
  -3   8   2        1.67        0.75      0.24 o
  -2   8   2       99.18       99.06      1.32 o
  -1   8   2      242.67      243.23      2.11 o
   0   8   2      116.03      132.35      1.36 o
   1   8   2      209.46      203.51      1.85 o
   2   8   2        0.02       -0.11      0.16 o
   3   8   2        1.67        0.60      0.23 o
   4   8   2        0.07       -0.45      0.30 o
   5   8   2       14.92       11.62      1.06 o
   6   8   2        6.46        6.12      0.63 o
   7   8   2        1.56        1.10      0.49 o
  -8   9   2       54.76       55.16      2.35 o
  -7   9   2       16.46       17.18      0.85 o
  -6   9   2        0.03       -0.20      0.33 o
  -5   9   2       25.55       24.04      0.80 o
  -4   9   2      398.27      406.93      3.80 o
  -3   9   2       28.07       28.20      1.02 o
  -2   9   2      208.27      210.76      2.21 o
  -1   9   2      125.64      116.23      1.43 o
   0   9   2       20.20       18.71      0.54 o
   1   9   2      282.71      290.08      2.68 o
   2   9   2      142.02      152.41      1.78 o
   3   9   2        0.73       -0.46      0.31 o
   4   9   2       20.00       17.40      0.84 o
   5   9   2        0.54        0.19      0.57 o
   6   9   2        3.19        2.42      0.47 o
   7   9   2        1.29       -0.21      0.61 o
  -7  10   2        1.14        1.24      0.45 o
  -6  10   2        1.37        1.16      0.39 o
  -5  10   2        2.32        1.27      0.34 o
  -4  10   2       79.68       72.80      1.32 o
  -3  10   2       10.92       10.36      0.53 o
  -2  10   2       53.28       57.85      1.16 o
  -1  10   2       16.11       14.89      0.53 o
   0  10   2       18.30       16.61      1.24 o
   1  10   2        8.11        8.52      0.56 o
   2  10   2       78.79       73.66      1.20 o
   3  10   2       10.72       10.40      0.59 o
   4  10   2       10.14       10.27      0.70 o
   5  10   2        4.73        5.83      0.74 o
   6  10   2        0.02        0.30      0.41 o
  -7  11   2        4.66        6.47      0.81 o
  -6  11   2       35.23       35.84      1.14 o
  -5  11   2        2.54        1.59      0.38 o
  -4  11   2       20.17       22.95      0.79 o
  -3  11   2       34.78       33.86      0.89 o
  -2  11   2       44.87       49.81      1.09 o
  -1  11   2       77.24       75.71      2.31 o
   0  11   2       57.76       66.47      2.15 o
   1  11   2       15.70       15.46      1.08 o
   2  11   2        6.14        7.70      0.61 o
   3  11   2        0.60        0.77      0.36 o
   4  11   2       10.75        8.74      0.69 o
   5  11   2       12.34       14.39      0.86 o
  -6  12   2        0.19        0.83      0.42 o
  -5  12   2        0.39        0.50      0.35 o
  -4  12   2        6.35        6.45      0.52 o
  -3  12   2       30.69       33.51      0.91 o
  -2  12   2       25.17       28.68      1.63 o
  -1  12   2        0.93        0.92      0.58 o
   0  12   2        0.90        1.24      0.63 o
   1  12   2       39.34       42.82      1.82 o
   2  12   2        2.52        3.84      0.60 o
   3  12   2       41.82       40.60      1.50 o
   4  12   2        0.02       -0.47      0.44 o
   5  12   2       18.45       22.56      1.26 o
  -5  13   2        8.11        7.76      0.60 o
  -4  13   2        6.07        8.18      0.64 o
  -3  13   2        8.21        8.18      0.78 o
  -2  13   2       83.10       89.36      2.84 o
  -1  13   2       57.97       59.43      3.22 o
   0  13   2       26.65       28.00      2.19 o
   1  13   2        0.32       -0.12      0.86 o
   2  13   2        1.15        2.38      0.75 o
   3  13   2        3.78        4.33      1.10 o
   4  13   2       20.94       25.96      1.87 o
  -3  14   2        2.60        2.76      0.85 o
  -2  14   2        2.52        3.25      0.85 o
  -1  14   2      165.70      179.42      4.37 o
   0  14   2       27.60       31.69      1.74 o
   1  14   2       33.11       33.19      4.27 o
   2  14   2       17.28       16.40      1.33 o
 -10   1   3       15.71       13.27      1.79 o
  -9   1   3        1.02        1.52      0.70 o
  -8   1   3        0.14       -0.42      0.32 o
  -7   1   3        4.57        3.85      0.35 o
  -6   1   3       10.51       15.17      0.51 o
  -5   1   3       40.19       47.26      1.21 o
  -4   1   3        4.31        3.93      0.39 o
  -3   1   3       68.73       64.41      0.94 o
  -2   1   3       35.25       39.47      0.75 o
  -1   1   3     1356.88     1270.40      9.02 o
   0   1   3      649.19      670.50      5.44 o
   1   1   3      250.64      266.75      2.18 o
   2   1   3        6.97        7.50      0.23 o
   3   1   3      118.79       99.06      0.91 o
   4   1   3      220.53      220.20      1.84 o
   5   1   3        1.87        2.36      0.27 o
   6   1   3       48.51       45.94      0.93 o
   7   1   3       41.46       38.31      0.99 o
   8   1   3       11.26       10.79      0.80 o
 -10   2   3        4.47        7.26      1.35 o
  -9   2   3       11.30       13.88      0.83 o
  -8   2   3        1.95        1.17      0.42 o
  -7   2   3       13.02       10.51      0.51 o
  -6   2   3       59.95       56.13      0.78 o
  -5   2   3       39.21       34.10      0.60 o
  -4   2   3      303.86      347.02      2.53 o
  -3   2   3      636.53      653.04      4.98 o
  -2   2   3     1260.23     1221.26      8.77 o
  -1   2   3      500.07      469.78      3.58 o
   0   2   3       25.28       33.59      0.50 o
   1   2   3     1980.36     1993.52     13.99 o
   2   2   3      505.26      486.12      3.02 o
   3   2   3      529.60      582.94      3.84 o
   4   2   3       58.78       54.29      0.77 o
   5   2   3        3.93        4.52      0.29 o
   6   2   3        1.48        1.24      0.28 o
   7   2   3       65.85       71.15      1.40 o
   8   2   3        2.22        2.53      0.42 o
 -10   3   3       50.20       52.48      1.67 o
  -9   3   3       20.14       21.64      1.66 o
  -8   3   3       22.08       20.98      0.95 o
  -7   3   3       29.64       30.75      0.91 o
  -6   3   3        3.32        4.28      0.36 o
  -5   3   3        3.22        6.10      0.44 o
  -4   3   3     1765.82     1942.61     12.34 o
  -3   3   3       61.44       55.33      0.66 o
  -2   3   3      281.89      238.12      2.04 o
  -1   3   3      101.52      107.60      1.09 o
   0   3   3      187.99      213.64      2.30 o
   1   3   3       28.29       31.85      0.51 o
   2   3   3     1817.85     1859.09     11.08 o
   3   3   3       17.79       23.96      0.43 o
   4   3   3       42.66       50.06      0.74 o
   5   3   3       31.13       31.46      0.83 o
   6   3   3        5.21        5.04      0.39 o
   7   3   3       21.51       22.34      1.14 o
   8   3   3        1.62        1.91      0.52 o
  -9   4   3       52.21       55.78      1.62 o
  -8   4   3       46.94       49.23      1.21 o
  -7   4   3       55.70       61.06      1.27 o
  -6   4   3        0.58        0.95      0.28 o
  -5   4   3      891.43      874.98      7.96 o
  -4   4   3      359.97      315.53      2.51 o
  -3   4   3      296.55      279.83      2.08 o
  -2   4   3      669.64      688.06      4.41 o
  -1   4   3      147.52      149.45      1.42 o
   0   4   3      217.26      237.23      2.24 o
   1   4   3      542.99      591.34      4.47 o
   2   4   3       23.01       25.82      0.42 o
   3   4   3      292.38      293.24      2.07 o
   4   4   3        4.38        4.30      0.29 o
   5   4   3        0.15       -0.17      0.24 o
   6   4   3        1.69        2.04      0.33 o
   7   4   3        2.12        2.33      0.52 o
   8   4   3        5.94        4.32      0.82 o
  -9   5   3        9.71        9.90      0.85 o
  -8   5   3      158.98      162.21      2.60 o
  -7   5   3        1.06       -0.23      0.31 o
  -6   5   3      224.33      221.13      2.44 o
  -5   5   3      343.53      345.96      3.59 o
  -4   5   3       18.52       24.04      0.64 o
  -3   5   3        2.43        1.03      0.23 o
  -2   5   3     1093.63     1261.74      7.77 o
  -1   5   3        3.38        2.73      0.17 o
   0   5   3      263.55      278.22      2.61 o
   1   5   3      861.92      967.53      5.69 o
   2   5   3       20.00       25.07      0.43 o
   3   5   3      552.66      589.97      4.00 o
   4   5   3       77.76       73.40      1.10 o
   5   5   3        4.14        3.69      0.34 o
   6   5   3       11.29       10.02      0.72 o
   7   5   3       24.60       20.97      1.01 o
  -9   6   3        0.00       -0.33      0.48 o
  -8   6   3       80.01       77.72      1.61 o
  -7   6   3        6.39        5.65      0.75 o
  -6   6   3      320.70      305.47      3.12 o
  -5   6   3       34.64       34.12      1.05 o
  -4   6   3      376.57      376.52      3.40 o
  -3   6   3      138.33      149.06      1.49 o
  -2   6   3      754.42      792.97      5.53 o
  -1   6   3      363.46      415.07      2.87 o
   0   6   3      208.96      246.56      2.49 o
   1   6   3       55.01       58.24      0.77 o
   2   6   3       42.83       41.97      0.58 o
   3   6   3        6.05        3.98      0.27 o
   4   6   3        0.26       -0.10      0.19 o
   5   6   3       94.48       84.27      1.72 o
   6   6   3       30.96       29.29      1.11 o
   7   6   3        3.17        2.93      0.58 o
  -9   7   3        1.55        1.43      0.84 o
  -8   7   3       11.75        8.74      0.68 o
  -7   7   3        0.32        0.53      0.37 o
  -6   7   3        9.56        9.52      1.13 o
  -5   7   3       18.96       23.69      0.72 o
  -4   7   3        2.14        2.24      0.30 o
  -3   7   3       11.39       11.74      0.48 o
  -2   7   3        1.69        0.94      0.19 o
  -1   7   3        1.66        2.55      0.23 o
   0   7   3       37.88       40.68      0.62 o
   1   7   3       80.03       78.26      0.83 o
   2   7   3        0.86        2.13      0.20 o
   3   7   3        4.82        5.63      0.32 o
   4   7   3        9.40        8.19      0.51 o
   5   7   3       24.00       16.19      0.82 o
   6   7   3        0.58        0.99      0.58 o
   7   7   3        0.01       -0.35      0.41 o
  -8   8   3       97.01       83.68      1.77 o
  -7   8   3        2.16        1.10      0.42 o
  -6   8   3       59.92       56.96      1.21 o
  -5   8   3        5.29        4.11      0.43 o
  -4   8   3       40.75       45.47      0.96 o
  -3   8   3        0.81        1.06      0.25 o
  -2   8   3      443.59      438.85      3.75 o
  -1   8   3       27.02       36.51      0.67 o
   0   8   3       10.17       10.51      0.36 o
   1   8   3        0.94        1.56      0.20 o
   2   8   3        4.16        5.22      0.31 o
   3   8   3        0.88        0.58      0.28 o
   4   8   3        0.66        1.26      0.35 o
   5   8   3       33.52       29.33      1.07 o
   6   8   3       22.24       23.14      1.03 o
  -8   9   3       36.61       33.82      1.47 o
  -7   9   3        1.61        0.65      0.39 o
  -6   9   3        0.83        0.35      0.32 o
  -5   9   3        7.45        6.81      0.50 o
  -4   9   3        1.55        0.98      0.31 o
  -3   9   3        1.74        1.17      0.29 o
  -2   9   3      254.56      253.17      2.54 o
  -1   9   3       22.04       16.87      0.54 o
   0   9   3        7.03        7.43      0.35 o
   1   9   3       78.27       78.28      1.31 o
   2   9   3        1.47        0.71      0.23 o
   3   9   3       60.67       50.47      1.11 o
   4   9   3        5.63        5.36      0.49 o
   5   9   3        0.20        0.21      0.55 o
   6   9   3        1.85        2.09      0.51 o
  -7  10   3       23.06       22.40      0.95 o
  -6  10   3        0.06        0.21      0.30 o
  -5  10   3       10.41        9.53      0.57 o
  -4  10   3        8.83        9.92      0.56 o
  -3  10   3       88.85       92.52      1.43 o
  -2  10   3        1.89        1.65      0.30 o
  -1  10   3        1.18        2.73      0.30 o
   0  10   3        5.96        5.17      0.55 o
   1  10   3        7.30        7.81      0.57 o
   2  10   3        0.65        0.93      0.31 o
   3  10   3       39.57       35.55      0.98 o
   4  10   3        7.00        7.25      0.63 o
   5  10   3        7.92        7.00      0.65 o
  -7  11   3        0.53        0.45      0.50 o
  -6  11   3        4.62        4.03      0.49 o
  -5  11   3        2.24        2.94      0.43 o
  -4  11   3        1.81        1.82      0.38 o
  -3  11   3        9.77        9.06      0.52 o
  -2  11   3       14.94       14.47      0.71 o
  -1  11   3        9.63        9.01      0.90 o
   0  11   3       34.55       35.71      1.58 o
   1  11   3        1.14        1.27      0.54 o
   2  11   3      109.98      115.12      2.10 o
   3  11   3        6.28        6.74      0.63 o
   4  11   3       63.13       72.22      1.76 o
   5  11   3        4.11        4.99      0.67 o
  -6  12   3        2.64        3.25      0.59 o
  -5  12   3        3.31        3.13      0.47 o
  -4  12   3        6.46        5.80      0.51 o
  -3  12   3        0.15        0.98      0.57 o
  -2  12   3       35.34       32.33      1.67 o
  -1  12   3       32.98       34.53      1.68 o
   0  12   3       69.13       68.05      2.30 o
   1  12   3        4.96        4.25      0.76 o
   2  12   3        7.25        7.55      0.94 o
   3  12   3        3.56        2.45      0.60 o
   4  12   3       59.66       71.56      3.16 o
  -5  13   3        0.01        0.02      0.39 o
  -4  13   3        6.83        8.97      0.90 o
  -3  13   3        6.26        5.20      0.91 o
  -2  13   3       13.91       13.94      1.23 o
  -1  13   3        9.64       11.64      1.61 o
   0  13   3       44.84       45.11      2.54 o
   1  13   3        4.39        4.52      0.84 o
   2  13   3        2.09        2.16      1.06 o
   3  13   3        0.82        1.89      0.73 o
  -3  14   3        4.29        5.55      1.49 o
  -2  14   3        0.12       -0.01      0.65 o
  -1  14   3       12.88        9.82      1.17 o
   0  14   3       22.41       21.49      2.43 o
   1  14   3       13.27       15.58      1.68 o
  -8   0   4       75.71       80.12      1.66 o
  -7   0   4        3.03        2.85      0.36 o
  -6   0   4      998.80     1029.24      9.03 o
  -5   0   4       27.17       28.04      0.68 o
  -4   0   4      270.27      275.65      2.64 o
  -3   0   4        0.51        0.29      0.17 o
  -2   0   4      333.59      334.85      3.91 o
  -1   0   4     3295.03     3354.17     32.94 o
   0   0   4     1425.88     1380.33     13.96 o
   1   0   4     1612.16     1729.43     12.99 o
   2   0   4      534.02      524.02      4.37 o
   3   0   4        1.84        2.44      0.29 o
   4   0   4       50.33       49.55      1.45 o
   5   0   4     1129.08     1139.98     10.37 o
   6   0   4       47.33       49.37      1.29 o
   7   0   4        5.05        4.62      1.41 o
 -10   1   4        0.64       -0.54      1.12 o
  -9   1   4        0.47        0.65      0.79 o
  -8   1   4       10.25        9.96      0.60 o
  -7   1   4       10.44       12.96      0.57 o
  -6   1   4      365.34      396.70      2.98 o
  -5   1   4       32.76       36.02      0.83 o
  -4   1   4        0.73        0.81      0.14 o
  -3   1   4        5.09       11.25      0.36 o
  -2   1   4     1415.08     1514.65     10.84 o
  -1   1   4      179.16      197.15      1.79 o
   0   1   4     1612.67     1747.35     12.37 o
   1   1   4       32.54       31.01      0.44 o
   2   1   4      409.77      408.09      2.49 o
   3   1   4        0.01       -0.12      0.12 o
   4   1   4        1.33        1.19      0.24 o
   5   1   4       17.73       15.67      0.51 o
   6   1   4        0.10        0.32      0.25 o
   7   1   4       23.25       22.02      0.76 o
 -10   2   4       38.77       42.09      3.36 o
  -9   2   4        1.19        0.50      0.42 o
  -8   2   4       73.32       75.86      1.47 o
  -7   2   4       85.57       88.58      1.39 o
  -6   2   4        7.30        6.35      0.42 o
  -5   2   4      115.52      120.98      1.25 o
  -4   2   4      350.54      364.61      2.68 o
  -3   2   4        0.90        0.49      0.12 o
  -2   2   4      219.93      199.58      1.67 o
  -1   2   4      569.74      646.69      4.90 o
   0   2   4      648.16      681.93      4.35 o
   1   2   4      636.36      685.65      3.88 o
   2   2   4        0.72        0.70      0.13 o
   3   2   4       18.55       19.39      0.45 o
   4   2   4       59.29       61.36      0.87 o
   5   2   4       29.39       23.34      0.59 o
   6   2   4        6.22        5.22      0.54 o
   7   2   4      162.56      173.30      2.65 o
 -10   3   4       53.74       53.43      2.37 o
  -9   3   4        9.40       11.06      0.85 o
  -8   3   4        6.20        8.70      0.60 o
  -7   3   4        3.38        3.00      0.38 o
  -6   3   4       25.77       31.84      0.79 o
  -5   3   4        3.90        5.29      0.32 o
  -4   3   4      469.33      552.46      3.80 o
  -3   3   4      210.61      188.43      1.56 o
  -2   3   4       91.80       95.46      0.99 o
  -1   3   4      233.14      234.63      1.76 o
   0   3   4      299.64      277.27      1.99 o
   1   3   4      494.75      535.75      3.13 o
   2   3   4        2.99        3.01      0.19 o
   3   3   4        1.31        1.83      0.20 o
   4   3   4        1.78        1.76      0.28 o
   5   3   4        0.22        0.05      0.19 o
   6   3   4        0.00       -0.04      0.25 o
   7   3   4       63.32       70.69      1.66 o
  -9   4   4        0.04       -0.58      0.47 o
  -8   4   4        0.67       -0.10      0.33 o
  -7   4   4       19.47       20.95      0.80 o
  -6   4   4      142.76      139.32      1.81 o
  -5   4   4       48.94       50.58      0.83 o
  -4   4   4      198.25      207.52      1.92 o
  -3   4   4       53.99       76.44      0.85 o
  -2   4   4       57.82       59.72      0.71 o
  -1   4   4      219.79      222.75      1.71 o
   0   4   4      187.55      198.32      1.68 o
   1   4   4        2.77        3.49      0.17 o
   2   4   4        3.65        1.82      0.28 o
   3   4   4      139.87      147.34      3.35 o
   4   4   4       13.02       12.86      0.50 o
   5   4   4        2.91        1.73      0.33 o
   6   4   4        9.18       10.41      0.60 o
   7   4   4       10.97       10.80      0.60 o
  -9   5   4       14.74       14.41      0.94 o
  -8   5   4       51.75       43.92      1.19 o
  -7   5   4        0.89       -0.05      0.29 o
  -6   5   4       18.92       11.87      0.56 o
  -5   5   4        5.14        4.73      0.38 o
  -4   5   4       56.52       59.58      0.87 o
  -3   5   4      470.52      512.29      3.84 o
  -2   5   4      101.20      117.83      1.12 o
  -1   5   4       89.06       93.34      0.94 o
   0   5   4      355.54      350.84      2.70 o
   1   5   4       36.61       44.45      0.63 o
   2   5   4        0.94        3.09      0.20 o
   3   5   4       37.76       37.67      0.70 o
   4   5   4       24.65       23.47      0.66 o
   5   5   4       25.13       26.25      0.84 o
   6   5   4       21.81       19.14      0.77 o
   7   5   4        0.70        1.23      0.58 o
  -9   6   4        0.27        1.10      0.54 o
  -8   6   4        0.09        0.24      0.41 o
  -7   6   4       86.52       77.25      1.42 o
  -6   6   4       70.02       68.16      1.26 o
  -5   6   4        0.01        0.09      0.23 o
  -4   6   4       83.26       90.33      1.31 o
  -3   6   4      199.69      198.58      1.87 o
  -2   6   4      516.55      512.96      3.84 o
  -1   6   4       34.86       31.80      0.49 o
   0   6   4       21.15       19.32      0.61 o
   1   6   4        5.71        7.85      0.25 o
   2   6   4        1.62        1.31      0.18 o
   3   6   4       13.75       16.28      0.49 o
   4   6   4        0.11        0.26      0.24 o
   5   6   4        7.67        5.92      0.43 o
   6   6   4        3.78        3.28      0.55 o
   7   6   4        1.90        3.74      1.46 o
  -9   7   4        0.93        1.89      0.86 o
  -8   7   4       37.80       31.70      1.11 o
  -7   7   4       80.35       70.42      1.37 o
  -6   7   4        8.03        7.58      0.53 o
  -5   7   4       43.54       48.27      1.03 o
  -4   7   4       41.13       39.09      0.87 o
  -3   7   4       67.01       70.42      1.13 o
  -2   7   4        8.36        7.46      0.34 o
  -1   7   4      994.14     1048.67      6.62 o
   0   7   4       48.24       56.33      0.75 o
   1   7   4       30.16       44.07      0.66 o
   2   7   4        2.84        2.29      0.27 o
   3   7   4       12.81       15.25      0.51 o
   4   7   4       31.91       28.00      0.94 o
   5   7   4       46.07       42.45      1.28 o
   6   7   4       13.92       14.76      0.90 o
  -8   8   4       67.47       62.21      1.54 o
  -7   8   4        6.24        7.22      0.57 o
  -6   8   4       34.46       28.03      0.88 o
  -5   8   4       16.64       13.62      0.61 o
  -4   8   4      194.67      171.75      2.07 o
  -3   8   4        0.18        0.58      0.24 o
  -2   8   4        6.49        7.39      0.40 o
  -1   8   4       46.06       43.26      0.69 o
   0   8   4        1.40        1.62      0.21 o
   1   8   4       21.45       23.75      1.01 o
   2   8   4       62.02       64.47      0.98 o
   3   8   4       31.51       23.42      0.78 o
   4   8   4       69.03       65.30      1.91 o
   5   8   4        1.07        0.67      0.37 o
   6   8   4        0.02       -0.20      0.38 o
  -8   9   4       27.73       27.50      1.35 o
  -7   9   4        6.03        7.83      0.59 o
  -6   9   4        4.21        3.22      0.43 o
  -5   9   4        9.42        9.01      0.55 o
  -4   9   4        4.10        3.35      0.39 o
  -3   9   4       69.53       76.77      1.27 o
  -2   9   4        0.97        0.53      0.24 o
  -1   9   4        8.90       11.80      0.53 o
   0   9   4       54.76       56.05      0.89 o
   1   9   4        6.80        6.59      0.48 o
   2   9   4       51.33       60.13      1.38 o
   3   9   4      192.95      177.94      2.36 o
   4   9   4        5.83        5.95      0.60 o
   5   9   4       21.26       23.59      1.54 o
  -7  10   4        0.76        1.07      0.40 o
  -6  10   4        1.12        0.65      0.33 o
  -5  10   4        5.70        7.98      0.55 o
  -4  10   4      188.28      169.97      2.17 o
  -3  10   4       19.55       20.39      0.70 o
  -2  10   4       78.51       72.50      1.25 o
  -1  10   4       21.90       21.21      0.71 o
   0  10   4        0.70        0.92      0.34 o
   1  10   4       19.07       17.90      0.92 o
   2  10   4      158.38      168.54      4.72 o
   3  10   4        0.02        1.00      0.43 o
   4  10   4       45.42       45.03      1.87 o
   5  10   4        4.83        7.44      0.70 o
  -6  11   4        2.20        1.89      0.41 o
  -5  11   4        3.34        2.43      0.42 o
  -4  11   4       13.21       12.76      0.64 o
  -3  11   4        0.08       -0.09      0.28 o
  -2  11   4       46.98       40.42      0.94 o
  -1  11   4       30.41       34.92      1.12 o
   0  11   4        5.05        3.45      0.67 o
   1  11   4       31.38       32.57      1.55 o
   2  11   4       40.78       41.79      1.52 o
   3  11   4       16.57       16.11      1.07 o
   4  11   4        8.26        9.20      0.87 o
  -6  12   4        1.52        1.34      0.45 o
  -5  12   4       13.83       15.46      0.81 o
  -4  12   4        1.19        0.98      0.37 o
  -3  12   4        0.48        0.24      0.32 o
  -2  12   4       84.81       81.98      2.39 o
  -1  12   4       17.86       17.93      1.30 o
   0  12   4       11.94       12.84      1.70 o
   1  12   4       16.50       14.89      1.20 o
   2  12   4       13.50       14.34      1.22 o
   3  12   4        0.26        0.28      0.50 o
  -4  13   4        2.63        2.63      0.44 o
  -3  13   4        0.07       -0.74      0.50 o
  -2  13   4       21.67       17.22      1.36 o
  -1  13   4        0.52        0.43      0.90 o
   0  13   4       15.52       16.89      1.34 o
   1  13   4        0.33        0.74      0.90 o
   2  13   4        3.39        4.16      1.34 o
  -1  14   4        8.64        9.56      1.55 o
   0  14   4       42.38       45.31      2.89 o
  -9   1   5        0.00        0.33      0.62 o
  -8   1   5      176.43      181.38      2.42 o
  -7   1   5        3.68        3.76      0.42 o
  -6   1   5      152.62      160.63      1.89 o
  -5   1   5        9.80        7.93      0.35 o
  -4   1   5      200.98      183.93      1.58 o
  -3   1   5      159.05      165.46      1.44 o
  -2   1   5       71.29      106.46      1.26 o
  -1   1   5     1451.66     1562.07      8.38 o
   0   1   5       46.93       40.90      0.51 o
   1   1   5       26.36       34.17      0.48 o
   2   1   5       52.87       58.51      1.02 o
   3   1   5      173.59      166.21      1.57 o
   4   1   5        2.42        3.26      0.40 o
   5   1   5      413.27      407.57      3.24 o
   6   1   5       39.11       43.51      0.90 o
   7   1   5        0.73        0.90      0.35 o
 -10   2   5        2.30        2.98      1.27 o
  -9   2   5        0.14        0.27      0.54 o
  -8   2   5       20.92       22.61      0.79 o
  -7   2   5       33.78       33.84      0.88 o
  -6   2   5       19.75       23.51      0.63 o
  -5   2   5      178.76      186.42      1.48 o
  -4   2   5       80.02       84.66      0.98 o
  -3   2   5      278.05      274.19      1.96 o
  -2   2   5      446.12      438.55      3.01 o
  -1   2   5       96.63       91.57      0.82 o
   0   2   5       67.00       57.43      0.62 o
   1   2   5       85.83       99.29      0.90 o
   2   2   5       37.41       29.00      0.50 o
   3   2   5      542.72      531.12      3.73 o
   4   2   5       14.72       14.18      0.48 o
   5   2   5       37.59       41.08      0.82 o
   6   2   5       74.45       80.04      2.15 o
   7   2   5        9.83       10.20      0.61 o
 -10   3   5        0.32        0.41      0.55 o
  -9   3   5        0.03       -0.05      0.42 o
  -8   3   5        0.07       -0.24      0.30 o
  -7   3   5       20.13       18.48      0.69 o
  -6   3   5        5.26        5.83      0.36 o
  -5   3   5      231.87      243.13      2.25 o
  -4   3   5      654.44      692.56      4.33 o
  -3   3   5        4.24        4.43      0.23 o
  -2   3   5      240.82      234.84      1.72 o
  -1   3   5       54.82       58.61      1.00 o
   0   3   5        9.69       14.76      0.32 o
   1   3   5      286.17      297.92      1.98 o
   2   3   5        4.13        4.30      0.24 o
   3   3   5      781.08      753.14      5.01 o
   4   3   5        1.06        0.18      0.25 o
   5   3   5       25.44       25.24      0.74 o
   6   3   5        1.11        0.38      0.31 o
   7   3   5        3.55        4.16      0.52 o
  -9   4   5        4.76        5.88      0.69 o
  -8   4   5        1.83        1.71      0.38 o
  -7   4   5        1.35        1.89      0.37 o
  -6   4   5        6.28        7.05      0.47 o
  -5   4   5        6.16        8.40      0.40 o
  -4   4   5      622.70      658.79      4.87 o
  -3   4   5       33.15       30.68      0.55 o
  -2   4   5       77.93       73.35      0.79 o
  -1   4   5       19.77       15.12      0.35 o
   0   4   5        2.31        2.87      0.17 o
   1   4   5       71.99       72.75      0.76 o
   2   4   5      207.49      183.94      1.54 o
   3   4   5        0.07        0.24      0.20 o
   4   4   5       12.46       11.93      0.51 o
   5   4   5        5.17        4.70      0.47 o
   6   4   5        1.23        1.57      0.36 o
  -9   5   5        4.67        4.91      0.58 o
  -8   5   5        4.37        5.03      0.49 o
  -7   5   5       22.58       21.72      0.91 o
  -6   5   5        4.22        4.41      0.46 o
  -5   5   5        0.02       -0.31      0.22 o
  -4   5   5        9.87        7.40      0.36 o
  -3   5   5      374.71      380.60      3.29 o
  -2   5   5      368.02      332.65      2.31 o
  -1   5   5       16.30       13.82      0.35 o
   0   5   5      108.83      111.15      1.70 o
   1   5   5      276.38      262.03      1.85 o
   2   5   5       17.08       16.88      0.43 o
   3   5   5        0.04        0.13      0.20 o
   4   5   5        3.67        3.04      0.34 o
   5   5   5       10.97       10.17      0.53 o
   6   5   5        0.01       -0.13      0.30 o
  -9   6   5        6.68        6.95      0.70 o
  -8   6   5       20.94       17.92      0.78 o
  -7   6   5       13.53       13.20      0.85 o
  -6   6   5       99.54       99.18      1.57 o
  -5   6   5       33.58       29.64      0.80 o
  -4   6   5        8.60        9.54      0.47 o
  -3   6   5        9.55        9.52      0.52 o
  -2   6   5        2.82        2.63      0.25 o
  -1   6   5        0.30        0.14      0.23 o
   0   6   5      154.14      149.91      1.30 o
   1   6   5       24.34       24.32      0.70 o
   2   6   5       37.01       33.70      0.59 o
   3   6   5        0.31       -0.11      0.21 o
   4   6   5        0.31        0.17      0.25 o
   5   6   5        1.79        1.91      0.35 o
   6   6   5        0.31        0.68      0.44 o
  -9   7   5        0.36        0.00      0.55 o
  -8   7   5        3.02        1.78      0.45 o
  -7   7   5       11.96       10.89      0.63 o
  -6   7   5       22.25       19.96      0.75 o
  -5   7   5       27.54       24.16      0.83 o
  -4   7   5       53.41       55.70      1.06 o
  -3   7   5       31.76       36.39      0.83 o
  -2   7   5        4.50        3.74      0.27 o
  -1   7   5        0.02        0.02      0.18 o
   0   7   5      180.81      180.74      1.53 o
   1   7   5       74.18       75.22      2.06 o
   2   7   5        1.39        1.39      0.25 o
   3   7   5        5.18        4.16      0.37 o
   4   7   5        9.48        7.88      0.48 o
   5   7   5        3.65        4.09      0.55 o
   6   7   5       13.63       11.94      1.23 o
  -8   8   5        0.01       -0.57      0.44 o
  -7   8   5        8.49        9.59      0.62 o
  -6   8   5       82.61       69.50      1.35 o
  -5   8   5       18.18       16.66      0.67 o
  -4   8   5        1.25        1.24      0.29 o
  -3   8   5       41.40       39.05      0.88 o
  -2   8   5        9.13        8.21      0.48 o
  -1   8   5       49.86       55.44      0.83 o
   0   8   5      248.12      241.63      2.48 o
   1   8   5       32.73       28.64      0.74 o
   2   8   5        5.60        4.51      0.35 o
   3   8   5        1.25        0.62      0.29 o
   4   8   5        0.00        0.44      0.35 o
   5   8   5        9.46        7.29      0.69 o
  -8   9   5        4.27        4.12      0.71 o
  -7   9   5       16.15       18.10      0.79 o
  -6   9   5       13.24       12.43      0.66 o
  -5   9   5       12.55       12.30      0.63 o
  -4   9   5       50.82       41.84      0.99 o
  -3   9   5      301.97      306.86      3.08 o
  -2   9   5       25.40       24.47      1.04 o
  -1   9   5        6.07        7.00      0.42 o
   0   9   5       35.59       34.09      0.83 o
   1   9   5      157.85      170.23      2.24 o
   2   9   5      163.15      164.23      3.06 o
   3   9   5        1.83        0.58      0.36 o
   4   9   5        9.85       10.56      0.71 o
   5   9   5        0.96        0.78      0.50 o
  -7  10   5        0.05       -0.32      0.32 o
  -6  10   5       18.86       17.30      0.77 o
  -5  10   5        2.04        2.06      0.39 o
  -4  10   5       74.38       59.67      1.22 o
  -3  10   5        1.89        1.75      0.35 o
  -2  10   5        4.32        5.04      0.46 o
  -1  10   5        0.52        0.79      0.32 o
   0  10   5        5.90        4.13      0.50 o
   1  10   5       96.38      102.63      2.32 o
   2  10   5       24.82       32.85      1.40 o
   3  10   5       16.77       20.29      1.49 o
   4  10   5        1.28        1.70      0.47 o
  -6  11   5        0.00       -0.01      0.36 o
  -5  11   5       83.57       94.42      1.66 o
  -4  11   5       72.07       63.80      1.30 o
  -3  11   5        1.54        1.30      0.34 o
  -2  11   5        1.21        2.10      0.47 o
  -1  11   5        0.05       -0.36      0.31 o
   0  11   5       10.74       10.69      1.36 o
   1  11   5       51.52       48.25      1.95 o
   2  11   5       43.99       45.12      1.64 o
   3  11   5      167.13      181.41      4.42 o
  -5  12   5        3.82        2.95      0.46 o
  -4  12   5        0.05       -0.16      0.31 o
  -3  12   5       19.07       17.03      0.73 o
  -2  12   5       20.61       20.48      1.14 o
  -1  12   5       11.26       14.11      1.19 o
   0  12   5        1.71        1.57      0.64 o
   1  12   5       18.89       20.17      2.13 o
   2  12   5        1.35        2.14      0.71 o
  -4  13   5        6.90        6.71      1.03 o
  -3  13   5        1.38        0.47      0.57 o
  -2  13   5       12.99       12.82      1.24 o
  -1  13   5       25.34       23.86      1.56 o
   0  13   5        2.08        2.54      0.77 o
   1  13   5        6.76        8.37      1.63 o
  -9   0   6        2.31        2.77      1.27 o
  -8   0   6        9.76        8.29      0.55 o
  -7   0   6       89.94       90.27      1.49 o
  -6   0   6       58.98       56.39      1.23 o
  -5   0   6       69.03       67.32      1.13 o
  -4   0   6       11.45        8.19      0.40 o
  -3   0   6       18.99       19.41      0.55 o
  -2   0   6       89.20       87.28      1.51 o
  -1   0   6      450.64      487.31      4.23 o
   0   0   6      247.07      218.24      2.26 o
   1   0   6      217.57      222.36      2.33 o
   2   0   6       14.87       14.45      0.61 o
   3   0   6      167.42      165.02      2.32 o
   4   0   6      745.86      774.39      7.56 o
   5   0   6      145.54      156.59      2.63 o
   6   0   6       67.62       72.98      2.16 o
  -9   1   6        0.53        0.70      0.50 o
  -8   1   6       15.71       16.71      0.70 o
  -7   1   6       80.27       81.29      1.51 o
  -6   1   6      119.03      113.81      1.28 o
  -5   1   6       14.84       13.09      0.57 o
  -4   1   6       12.76        9.53      0.30 o
  -3   1   6      586.79      600.87      3.84 o
  -2   1   6       25.99       26.69      0.45 o
  -1   1   6      418.01      453.49      2.82 o
   0   1   6       40.32       44.86      0.59 o
   1   1   6       40.85       45.36      0.60 o
   2   1   6       49.93       45.75      0.73 o
   3   1   6       54.29       54.53      0.87 o
   4   1   6      133.35      132.36      1.52 o
   5   1   6        4.97        6.07      0.56 o
   6   1   6       34.18       33.80      0.85 o
 -10   2   6        2.36        0.36      1.18 o
  -9   2   6       12.21       12.92      0.86 o
  -8   2   6        5.58        6.53      0.52 o
  -7   2   6        6.57        7.33      0.43 o
  -6   2   6       17.78       20.18      0.52 o
  -5   2   6       23.60       25.10      0.57 o
  -4   2   6       41.73       36.05      0.55 o
  -3   2   6      972.97      961.93      7.12 o
  -2   2   6       80.73       79.98      0.81 o
  -1   2   6      155.79      148.14      1.21 o
   0   2   6        0.44        0.08      0.12 o
   1   2   6       36.08       34.74      0.53 o
   2   2   6      202.91      201.16      1.89 o
   3   2   6      695.02      667.32      4.62 o
   4   2   6       26.24       24.07      0.65 o
   5   2   6       29.42       28.23      0.72 o
   6   2   6       51.20       55.97      1.20 o
  -9   3   6        2.40        1.72      0.45 o
  -8   3   6        2.08        3.05      0.45 o
  -7   3   6        7.75        7.12      0.50 o
  -6   3   6        0.44        1.23      0.26 o
  -5   3   6        5.04        3.57      0.27 o
  -4   3   6       76.50       59.36      0.72 o
  -3   3   6       80.20       79.03      0.83 o
  -2   3   6      217.76      228.72      2.05 o
  -1   3   6       96.59       88.89      0.87 o
   0   3   6       84.33       77.26      0.82 o
   1   3   6      206.55      207.57      1.68 o
   2   3   6       41.17       41.55      0.73 o
   3   3   6       98.78       96.13      1.19 o
   4   3   6        0.83        1.04      0.26 o
   5   3   6       19.23       19.28      0.88 o
   6   3   6        0.44        0.07      0.33 o
  -9   4   6       27.75       28.16      1.21 o
  -8   4   6        8.31        9.55      0.70 o
  -7   4   6       14.81       15.56      0.67 o
  -6   4   6        0.13        0.27      0.28 o
  -5   4   6       97.26       94.87      1.27 o
  -4   4   6      191.50      178.93      1.65 o
  -3   4   6        0.79        1.85      0.20 o
  -2   4   6        1.63        1.09      0.16 o
  -1   4   6       55.69       57.07      0.79 o
   0   4   6       92.87       98.52      0.95 o
   1   4   6     1208.36     1181.90      6.99 o
   2   4   6       81.75       77.93      1.02 o
   3   4   6       16.23       17.91      0.53 o
   4   4   6        0.08        0.38      0.22 o
   5   4   6        7.40        5.95      0.52 o
   6   4   6        2.04        1.91      0.46 o
  -9   5   6        0.05       -0.14      0.40 o
  -8   5   6       19.23       17.49      0.88 o
  -7   5   6       25.51       27.04      0.95 o
  -6   5   6      172.83      175.94      2.21 o
  -5   5   6       36.82       35.35      0.88 o
  -4   5   6        1.60        0.72      0.22 o
  -3   5   6        4.67        5.98      0.34 o
  -2   5   6      528.94      525.21      3.64 o
  -1   5   6       10.61        8.72      0.30 o
   0   5   6       34.29       30.23      0.54 o
   1   5   6      402.75      396.26      2.79 o
   2   5   6        1.05        1.26      0.34 o
   3   5   6        0.00        0.11      0.19 o
   4   5   6        0.13        0.33      0.29 o
   5   5   6        1.19        0.58      0.33 o
  -9   6   6        0.06        0.09      0.42 o
  -8   6   6       44.68       42.69      1.15 o
  -7   6   6        4.01        3.01      0.42 o
  -6   6   6       71.11       71.06      1.33 o
  -5   6   6        0.15        0.01      0.26 o
  -4   6   6       11.96       15.20      0.74 o
  -3   6   6        1.28        1.00      0.21 o
  -2   6   6      635.83      608.93      4.22 o
  -1   6   6       13.16       14.64      0.46 o
   0   6   6      287.91      265.48      2.21 o
   1   6   6        5.28        4.90      0.29 o
   2   6   6       29.48       31.78      0.65 o
   3   6   6       56.51       57.54      1.09 o
   4   6   6       23.83       27.70      1.28 o
   5   6   6        1.94        1.31      0.37 o
  -8   7   6       29.53       34.28      1.06 o
  -7   7   6        0.22       -0.06      0.35 o
  -6   7   6       58.83       53.26      1.18 o
  -5   7   6       96.36       92.39      1.50 o
  -4   7   6       29.63       28.00      0.79 o
  -3   7   6       27.38       29.99      0.77 o
  -2   7   6       16.29       15.20      0.64 o
  -1   7   6     1028.15     1038.86      6.76 o
   0   7   6      278.09      270.90      2.44 o
   1   7   6       13.74       14.00      0.43 o
   2   7   6       13.42       13.96      0.57 o
   3   7   6        2.92        3.23      0.43 o
   4   7   6        4.84        4.27      0.43 o
   5   7   6       13.25       16.22      1.56 o
  -8   8   6       27.12       28.91      1.03 o
  -7   8   6       20.56       21.00      0.85 o
  -6   8   6       78.79       65.48      1.34 o
  -5   8   6        6.56        7.05      0.53 o
  -4   8   6       25.81       24.48      0.78 o
  -3   8   6        1.95        1.40      0.31 o
  -2   8   6       24.70       29.03      0.77 o
  -1   8   6      257.32      271.01      2.33 o
   0   8   6      296.61      312.45      2.75 o
   1   8   6        2.32        3.78      0.45 o
   2   8   6       43.90       45.13      0.97 o
   3   8   6        0.11        0.10      0.27 o
   4   8   6        1.24        1.79      0.54 o
  -7   9   6        5.23        7.57      0.59 o
  -6   9   6       26.41       24.71      0.87 o
  -5   9   6        0.08        0.06      0.29 o
  -4   9   6        9.94        9.67      0.56 o
  -3   9   6       17.46       17.33      0.98 o
  -2   9   6       36.59       32.52      1.15 o
  -1   9   6        2.87        2.66      0.35 o
   0   9   6       52.85       54.32      1.12 o
   1   9   6      295.04      323.19      3.98 o
   2   9   6        5.15        4.28      0.57 o
   3   9   6        4.88        5.58      0.58 o
   4   9   6        2.41        1.19      0.44 o
  -7  10   6        0.38        0.02      1.08 o
  -6  10   6        0.06        0.30      0.36 o
  -5  10   6       65.56       57.76      1.28 o
  -4  10   6       27.99       26.47      0.86 o
  -3  10   6       62.74       67.98      1.42 o
  -2  10   6       15.50       17.04      0.67 o
  -1  10   6        0.01        0.09      0.30 o
   0  10   6        5.80        5.58      0.66 o
   1  10   6      147.29      157.99      2.61 o
   2  10   6        9.71        7.73      1.91 o
   3  10   6        2.21        3.18      0.95 o
  -6  11   6        6.18        7.51      0.67 o
  -5  11   6        8.76        8.08      0.60 o
  -4  11   6        2.54        1.66      0.38 o
  -3  11   6       12.99       12.06      0.63 o
  -2  11   6        2.70        3.45      0.54 o
  -1  11   6        9.16       11.60      0.77 o
   0  11   6        0.23        0.33      0.86 o
   1  11   6       14.29       12.56      1.19 o
   2  11   6        0.63        0.18      0.68 o
  -5  12   6        0.84        0.25      0.44 o
  -4  12   6        2.83        5.08      0.51 o
  -3  12   6        3.08        0.73      0.37 o
  -2  12   6        5.63        6.65      0.69 o
  -1  12   6        6.54        6.09      0.95 o
   0  12   6       29.74       30.64      2.59 o
   1  12   6        0.04       -0.21      0.89 o
  -2  13   6        4.95        3.92      1.19 o
  -9   1   7       15.47       16.22      0.93 o
  -8   1   7        3.20        3.19      0.43 o
  -7   1   7        4.10        4.08      0.36 o
  -6   1   7      139.11      142.46      1.56 o
  -5   1   7       24.07       22.10      0.49 o
  -4   1   7        0.28        0.43      0.15 o
  -3   1   7       10.19       14.49      0.38 o
  -2   1   7       84.88       83.36      0.89 o
  -1   1   7       17.63       21.36      0.44 o
   0   1   7       28.35       27.72      0.50 o
   1   1   7       30.31       29.29      0.60 o
   2   1   7        8.41        6.91      0.36 o
   3   1   7        5.12        4.20      0.35 o
   4   1   7       11.41       12.09      0.51 o
   5   1   7        4.78        5.15      0.42 o
  -9   2   7       15.30       17.50      0.81 o
  -8   2   7        0.15        0.18      0.38 o
  -7   2   7       12.54       12.81      0.56 o
  -6   2   7       28.34       31.48      0.83 o
  -5   2   7        1.25        1.35      0.21 o
  -4   2   7        6.53        8.41      0.36 o
  -3   2   7        0.84        0.25      0.15 o
  -2   2   7        4.78        5.29      0.25 o
  -1   2   7       21.49       19.19      0.42 o
   0   2   7        4.05        4.01      0.23 o
   1   2   7       37.29       46.02      0.76 o
   2   2   7      331.19      334.93      2.71 o
   3   2   7       35.47       36.69      0.77 o
   4   2   7       34.62       37.77      0.83 o
   5   2   7        0.13       -0.01      0.28 o
  -9   3   7       10.46       14.22      0.75 o
  -8   3   7       19.14       18.79      0.77 o
  -7   3   7        1.84        2.46      0.40 o
  -6   3   7       22.66       23.49      0.76 o
  -5   3   7      369.31      356.68      2.84 o
  -4   3   7      555.94      538.75      3.62 o
  -3   3   7        0.33        0.20      0.13 o
  -2   3   7       31.27       31.86      0.54 o
  -1   3   7       24.45       27.49      0.50 o
   0   3   7       18.27       15.98      0.41 o
   1   3   7      157.37      148.47      1.50 o
   2   3   7      131.20      129.61      1.44 o
   3   3   7        1.05        1.48      0.27 o
   4   3   7       31.01       27.69      0.73 o
   5   3   7        2.18        2.10      0.40 o
  -9   4   7        1.09        1.42      0.46 o
  -8   4   7        0.00        0.32      0.35 o
  -7   4   7        0.97        0.42      0.34 o
  -6   4   7        0.01       -0.12      0.27 o
  -5   4   7      128.16      123.23      1.38 o
  -4   4   7      373.15      372.37      2.91 o
  -3   4   7      268.18      259.08      2.05 o
  -2   4   7       51.92       44.90      0.74 o
  -1   4   7       77.09       73.74      0.85 o
   0   4   7       54.23       55.75      0.79 o
   1   4   7      430.42      433.38      3.23 o
   2   4   7        2.07        2.36      0.28 o
   3   4   7      118.20      111.35      1.38 o
   4   4   7        1.15        0.70      0.29 o
   5   4   7        5.80        6.77      0.54 o
  -9   5   7        0.69        0.52      0.46 o
  -8   5   7       17.96       18.99      0.90 o
  -7   5   7        2.25        1.81      0.40 o
  -6   5   7        2.91        2.40      0.40 o
  -5   5   7        5.92        5.10      0.49 o
  -4   5   7        0.92        0.86      0.23 o
  -3   5   7      727.80      715.17      4.92 o
  -2   5   7       59.51       58.63      0.94 o
  -1   5   7       99.47      101.79      1.21 o
   0   5   7      154.43      152.40      1.44 o
   1   5   7      157.50      148.55      1.53 o
   2   5   7       18.19       16.55      0.58 o
   3   5   7       17.78       20.07      0.61 o
   4   5   7        0.01       -0.19      0.29 o
   5   5   7        9.50       11.08      0.77 o
  -8   6   7       41.61       35.71      1.07 o
  -7   6   7       50.45       49.59      1.19 o
  -6   6   7        0.07       -0.13      0.33 o
  -5   6   7        1.20        1.96      0.38 o
  -4   6   7       23.26       22.72      0.81 o
  -3   6   7      159.53      153.31      1.58 o
  -2   6   7      203.37      202.80      1.90 o
  -1   6   7      963.43      985.55      6.50 o
   0   6   7       10.19       12.57      0.53 o
   1   6   7       66.40       63.21      0.90 o
   2   6   7       15.09       16.08      0.53 o
   3   6   7       19.39       19.77      0.72 o
   4   6   7        0.12        0.06      0.31 o
  -8   7   7        0.03       -0.28      0.37 o
  -7   7   7        1.10        2.41      0.45 o
  -6   7   7        1.62        1.60      0.37 o
  -5   7   7       19.04       17.70      0.90 o
  -4   7   7        1.09        0.29      0.27 o
  -3   7   7        0.38        1.42      0.32 o
  -2   7   7       10.83       12.45      0.49 o
  -1   7   7        5.67        7.98      0.42 o
   0   7   7        0.32       -0.25      0.23 o
   1   7   7       38.05       42.85      0.75 o
   2   7   7        5.11        4.63      0.42 o
   3   7   7        3.10        3.09      0.40 o
   4   7   7        0.02        0.25      0.33 o
  -7   8   7       17.96       13.79      0.74 o
  -6   8   7        2.01        0.50      0.31 o
  -5   8   7        5.53        4.60      0.47 o
  -4   8   7        0.48        0.45      0.32 o
  -3   8   7      112.79      122.90      1.73 o
  -2   8   7      154.30      150.45      1.92 o
  -1   8   7      236.67      241.83      2.23 o
   0   8   7        7.56        6.14      0.42 o
   1   8   7        0.02       -0.03      0.33 o
   2   8   7        1.04        0.48      0.32 o
   3   8   7       23.64       28.06      0.88 o
  -7   9   7        0.09        0.25      0.44 o
  -6   9   7        4.24        3.41      0.46 o
  -5   9   7        0.05        0.54      0.34 o
  -4   9   7        0.18       -0.23      0.30 o
  -3   9   7       28.55       28.55      0.86 o
  -2   9   7        3.60        3.89      0.41 o
  -1   9   7        0.21        0.28      0.28 o
   0   9   7       38.96       41.01      1.14 o
   1   9   7        9.32        9.46      0.66 o
   2   9   7        0.75        0.36      0.42 o
   3   9   7        2.48        1.84      0.86 o
  -6  10   7        1.73        1.02      0.40 o
  -5  10   7        0.02        0.37      0.32 o
  -4  10   7       13.36       15.99      0.73 o
  -3  10   7       14.81       11.74      0.62 o
  -2  10   7        7.44        9.74      0.57 o
  -1  10   7       11.16       12.09      0.79 o
   0  10   7        0.63        0.72      0.47 o
   1  10   7       30.76       30.50      1.26 o
   2  10   7        0.19        0.05      0.64 o
  -5  11   7        3.63        2.56      0.72 o
  -4  11   7       30.87       33.51      1.01 o
  -3  11   7        2.02        2.75      0.43 o
  -2  11   7        1.11        1.05      0.39 o
  -1  11   7        0.99        2.18      0.62 o
   0  11   7        8.34        7.42      2.16 o
   1  11   7        0.03        1.43      0.69 o
  -3  12   7        0.57        0.91      0.46 o
  -2  12   7        0.34        0.81      0.46 o
  -1  12   7        3.64        6.37      1.00 o
  -9   0   8        4.30        6.08      1.76 o
  -8   0   8       58.21       71.95      1.83 o
  -7   0   8       54.31       56.44      1.46 o
  -6   0   8        5.12        4.89      0.57 o
  -5   0   8      123.55      109.74      1.93 o
  -4   0   8       61.11       55.49      1.10 o
  -3   0   8       60.44       55.21      1.08 o
  -2   0   8        4.12        2.46      0.30 o
  -1   0   8       86.40       57.76      1.10 o
   0   0   8      121.45      112.60      1.81 o
   1   0   8       10.39       10.41      0.76 o
   2   0   8        1.87        1.39      0.37 o
   3   0   8        9.89       10.38      0.69 o
   4   0   8       35.59       36.91      1.24 o
  -9   1   8       12.27       10.23      0.95 o
  -8   1   8      135.98      157.95      2.57 o
  -7   1   8      140.47      142.88      1.63 o
  -6   1   8      425.03      445.72      3.33 o
  -5   1   8        0.45        0.07      0.19 o
  -4   1   8       61.40       59.50      0.81 o
  -3   1   8       11.30       10.33      0.35 o
  -2   1   8       20.61       17.47      0.46 o
  -1   1   8      113.77       97.23      1.04 o
   0   1   8       61.14       58.02      0.88 o
   1   1   8       59.17       62.17      0.96 o
   2   1   8       11.04       11.41      0.47 o
   3   1   8       42.82       43.76      0.90 o
   4   1   8        5.72        6.20      0.46 o
  -9   2   8        0.37        0.81      0.44 o
  -8   2   8        7.85        8.51      0.66 o
  -7   2   8       13.21       14.01      0.60 o
  -6   2   8      181.08      188.69      1.90 o
  -5   2   8      193.03      195.77      1.89 o
  -4   2   8        3.99        4.63      0.30 o
  -3   2   8        0.46        0.23      0.17 o
  -2   2   8        0.16        0.88      0.23 o
  -1   2   8        4.78        5.22      0.28 o
   0   2   8        5.44        8.16      0.35 o
   1   2   8       65.77       50.56      0.86 o
   2   2   8        7.26        7.58      0.41 o
   3   2   8        4.38        4.36      0.38 o
   4   2   8       17.46       19.24      0.67 o
  -9   3   8       13.47       16.54      1.14 o
  -8   3   8        7.84        8.06      0.68 o
  -7   3   8       16.45       14.38      0.68 o
  -6   3   8        0.00       -0.21      0.22 o
  -5   3   8      562.97      567.23      4.17 o
  -4   3   8      132.41      128.55      1.35 o
  -3   3   8       33.68       29.90      0.57 o
  -2   3   8       94.19       94.31      1.03 o
  -1   3   8       42.61       47.48      0.71 o
   0   3   8        2.62        2.48      0.50 o
   1   3   8      263.43      242.16      2.19 o
   2   3   8       48.62       49.37      0.90 o
   3   3   8       19.54       20.51      0.64 o
   4   3   8       18.42       18.90      0.67 o
  -9   4   8        1.56        1.11      0.46 o
  -8   4   8        2.98        2.17      0.46 o
  -7   4   8        6.81        7.91      0.64 o
  -6   4   8       15.27       16.72      0.72 o
  -5   4   8      141.76      148.07      1.61 o
  -4   4   8      104.09      107.31      1.31 o
  -3   4   8       21.18       22.06      0.58 o
  -2   4   8       11.07       12.19      0.40 o
  -1   4   8      177.83      175.21      1.54 o
   0   4   8       46.95       50.80      0.81 o
   1   4   8       78.95       72.10      1.06 o
   2   4   8       34.27       39.94      0.83 o
   3   4   8        0.05       -0.31      0.24 o
   4   4   8        7.66        8.32      0.53 o
  -8   5   8        3.64        2.56      0.49 o
  -7   5   8        0.72        1.75      0.42 o
  -6   5   8       12.80       12.02      0.63 o
  -5   5   8        3.92        3.01      0.41 o
  -4   5   8       68.51       68.19      1.24 o
  -3   5   8      819.68      810.66      6.05 o
  -2   5   8       41.35       40.79      0.79 o
  -1   5   8       42.02       35.74      0.68 o
   0   5   8      377.94      369.15      2.79 o
   1   5   8        2.57        1.59      0.28 o
   2   5   8      115.79      114.69      1.44 o
   3   5   8       73.92       83.36      1.34 o
   4   5   8        0.07       -0.40      0.38 o
  -8   6   8        0.38       -0.23      0.36 o
  -7   6   8       32.78       29.58      1.21 o
  -6   6   8        1.64        0.97      0.42 o
  -5   6   8        0.27        0.27      0.33 o
  -4   6   8       35.28       35.57      1.01 o
  -3   6   8       46.70       47.33      0.87 o
  -2   6   8       27.85       34.38      0.76 o
  -1   6   8      390.16      398.70      3.42 o
   0   6   8        3.10        4.24      0.31 o
   1   6   8        3.56        3.23      0.33 o
   2   6   8       10.96       11.89      0.51 o
   3   6   8        4.45        6.82      0.53 o
  -7   7   8       27.87       25.54      1.03 o
  -6   7   8        8.82        8.45      0.65 o
  -5   7   8       48.88       46.84      1.11 o
  -4   7   8       39.65       38.58      0.98 o
  -3   7   8       23.97       27.66      0.84 o
  -2   7   8      486.73      502.48      3.86 o
  -1   7   8      305.57      307.05      2.87 o
   0   7   8       69.00       69.57      1.18 o
   1   7   8       72.38       70.22      1.08 o
   2   7   8        9.60        8.02      0.62 o
   3   7   8        5.38        5.60      0.56 o
  -7   8   8        0.03        0.12      0.55 o
  -6   8   8        0.25       -0.07      0.32 o
  -5   8   8        4.06        4.32      0.49 o
  -4   8   8        8.83       10.05      0.59 o
  -3   8   8      208.26      218.51      2.56 o
  -2   8   8        2.27        2.11      0.39 o
  -1   8   8       70.85       71.56      1.21 o
   0   8   8        1.58        1.16      0.32 o
   1   8   8        0.48        0.36      0.53 o
   2   8   8        3.74        2.51      0.47 o
  -6   9   8        0.15        0.24      0.40 o
  -5   9   8        0.47        1.32      0.39 o
  -4   9   8       24.99       25.34      0.99 o
  -3   9   8      245.49      255.33      2.89 o
  -2   9   8       24.02       20.14      0.75 o
  -1   9   8       25.25       26.93      0.92 o
   0   9   8       40.19       42.73      1.22 o
   1   9   8       13.48       16.72      0.94 o
  -5  10   8       25.14       22.33      1.02 o
  -4  10   8        2.41        2.18      0.44 o
  -3  10   8        1.43        0.33      0.35 o
  -2  10   8        4.35        3.69      0.45 o
  -1  10   8        7.32        8.03      0.87 o
   0  10   8        0.05        0.11      0.71 o
  -3  11   8        1.62        0.89      0.43 o
  -2  11   8        3.52        2.52      0.58 o
  -8   1   9      110.36      120.43      2.08 o
  -7   1   9      304.65      325.26      3.15 o
  -6   1   9        7.34        7.27      0.41 o
  -5   1   9       15.61       13.58      0.45 o
  -4   1   9        6.55        6.36      0.33 o
  -3   1   9       96.04       83.62      1.02 o
  -2   1   9       54.14       51.59      0.78 o
  -1   1   9      119.38       96.62      1.11 o
   0   1   9        3.57        4.28      0.33 o
   1   1   9        0.13        0.23      0.23 o
   2   1   9        0.02        0.06      0.26 o
   3   1   9        8.91       10.50      0.64 o
  -8   2   9        1.38        1.14      0.46 o
  -7   2   9       12.18       15.05      0.76 o
  -6   2   9        1.05        1.63      0.31 o
  -5   2   9        0.10        0.13      0.26 o
  -4   2   9       32.32       31.94      0.64 o
  -3   2   9        0.03        0.03      0.30 o
  -2   2   9        0.37        0.37      0.19 o
  -1   2   9       29.77       24.86      0.59 o
   0   2   9       35.24       29.98      0.69 o
   1   2   9       13.33       12.48      0.51 o
   2   2   9       29.50       28.61      0.75 o
   3   2   9       67.11       69.99      1.21 o
  -8   3   9        2.18        2.08      0.47 o
  -7   3   9        5.51        5.57      0.63 o
  -6   3   9        1.65        2.19      0.32 o
  -5   3   9      291.89      292.73      2.60 o
  -4   3   9        0.15        0.03      0.23 o
  -3   3   9       60.67       55.86      0.83 o
  -2   3   9        1.44        1.75      0.24 o
  -1   3   9       84.90       79.48      1.06 o
   0   3   9        3.80        2.81      0.31 o
   1   3   9        7.40        6.77      0.42 o
   2   3   9        3.01        2.84      0.35 o
   3   3   9        0.22        0.33      0.36 o
  -8   4   9        2.60        2.72      0.53 o
  -7   4   9        0.02       -0.38      0.34 o
  -6   4   9        0.62        0.01      0.31 o
  -5   4   9      110.09      111.03      1.42 o
  -4   4   9        2.58        3.46      0.40 o
  -3   4   9       49.12       47.31      0.98 o
  -2   4   9        0.24       -0.15      0.19 o
  -1   4   9       17.26       16.15      0.53 o
   0   4   9       34.13       35.66      0.77 o
   1   4   9       21.46       24.24      0.79 o
   2   4   9      101.77      103.46      1.44 o
   3   4   9        0.13       -0.38      0.29 o
  -8   5   9        1.42        1.50      0.71 o
  -7   5   9       19.86       20.48      0.86 o
  -6   5   9        0.54        0.21      0.32 o
  -5   5   9        2.46        2.57      0.41 o
  -4   5   9       18.69       18.49      0.62 o
  -3   5   9        3.86        3.42      0.46 o
  -2   5   9       26.39       26.72      0.74 o
  -1   5   9        0.07        0.17      0.22 o
   0   5   9        4.79        3.89      0.37 o
   1   5   9       14.68       13.39      0.58 o
   2   5   9       15.21       14.94      0.60 o
  -7   6   9        0.16       -0.23      0.37 o
  -6   6   9        8.94        9.79      0.77 o
  -5   6   9        0.73        0.24      0.31 o
  -4   6   9        0.47        0.83      0.38 o
  -3   6   9       77.29       78.73      1.18 o
  -2   6   9       30.33       32.80      0.82 o
  -1   6   9        0.78        0.77      0.30 o
   0   6   9      100.24      107.49      1.50 o
   1   6   9       14.43       15.27      0.58 o
   2   6   9       12.46       13.26      0.62 o
  -7   7   9        0.32       -0.14      0.64 o
  -6   7   9        1.64        2.78      0.47 o
  -5   7   9        3.61        2.71      0.45 o
  -4   7   9        3.56        3.43      0.45 o
  -3   7   9       30.33       35.67      0.98 o
  -2   7   9       37.07       36.56      0.89 o
  -1   7   9       11.80       14.57      0.61 o
   0   7   9        6.93        7.49      0.53 o
   1   7   9        7.02       10.43      0.60 o
  -6   8   9        2.52        3.74      0.79 o
  -5   8   9       13.51       12.99      0.81 o
  -4   8   9       26.93       30.29      0.95 o
  -3   8   9       42.73       45.10      1.11 o
  -2   8   9        2.82        5.62      0.55 o
  -1   8   9        3.19        2.83      0.40 o
   0   8   9       18.30       18.05      0.75 o
   1   8   9        0.83        0.73      0.58 o
  -5   9   9       17.32       20.82      2.40 o
  -4   9   9       62.23       76.70      1.51 o
  -3   9   9       36.81       40.23      1.25 o
  -2   9   9        2.06        2.11      0.47 o
  -1   9   9        1.57        1.37      0.38 o
  -8   0  10        6.58        8.89      1.37 o
  -7   0  10       49.28       44.66      1.50 o
  -6   0  10        0.05       -0.49      0.33 o
  -5   0  10      136.88      139.22      2.10 o
  -4   0  10      115.93      124.42      1.93 o
  -3   0  10        2.67        2.26      0.40 o
  -2   0  10      365.23      325.79      3.57 o
  -1   0  10       92.57       83.83      1.72 o
   0   0  10       55.82       50.83      1.37 o
   1   0  10       72.04       71.10      1.67 o
   2   0  10       33.08       41.88      1.89 o
  -8   1  10       12.41       16.20      0.99 o
  -7   1  10      160.68      170.26      2.13 o
  -6   1  10        9.16       10.47      0.51 o
  -5   1  10        4.57        3.42      0.32 o
  -4   1  10        8.08        6.82      0.38 o
  -3   1  10        5.82        5.46      0.39 o
  -2   1  10       15.43       15.57      0.50 o
  -1   1  10       33.32       32.09      0.86 o
   0   1  10        0.42        0.21      0.26 o
   1   1  10        8.61        9.49      0.51 o
   2   1  10       16.24       18.02      1.03 o
  -8   2  10        1.36        1.17      0.53 o
  -7   2  10        3.49        2.20      0.40 o
  -6   2  10       32.63       35.55      0.91 o
  -5   2  10        1.02        1.41      0.30 o
  -4   2  10       66.68       64.68      0.98 o
  -3   2  10      279.00      267.40      2.21 o
  -2   2  10       61.98       63.44      0.94 o
  -1   2  10       60.56       64.53      1.06 o
   0   2  10      118.64      111.65      1.46 o
   1   2  10        7.91        9.82      0.51 o
   2   2  10        6.02       10.17      0.70 o
  -7   3  10        2.92        2.72      0.61 o
  -6   3  10        9.46        8.76      0.49 o
  -5   3  10       80.36       84.86      1.26 o
  -4   3  10       63.84       65.46      1.09 o
  -3   3  10        1.26        0.66      0.25 o
  -2   3  10        4.10        4.18      0.33 o
  -1   3  10        0.57        0.63      0.34 o
   0   3  10       27.39       27.70      0.74 o
   1   3  10        6.71        6.38      0.45 o
  -7   4  10       21.41       23.36      0.99 o
  -6   4  10       20.09       22.09      0.96 o
  -5   4  10       40.16       44.11      1.02 o
  -4   4  10        9.22        7.56      0.45 o
  -3   4  10       10.47       10.86      0.51 o
  -2   4  10       26.23       22.91      0.66 o
  -1   4  10       28.91       26.39      0.70 o
   0   4  10        3.02        3.90      0.43 o
   1   4  10        0.09        0.00      0.27 o
  -7   5  10        0.57        0.05      0.99 o
  -6   5  10        5.60        4.56      0.51 o
  -5   5  10        1.11        1.72      0.48 o
  -4   5  10        5.65        4.86      0.41 o
  -3   5  10       53.28       60.26      1.08 o
  -2   5  10        9.89       10.02      0.53 o
  -1   5  10        4.30        5.69      0.44 o
   0   5  10        0.17       -0.08      0.26 o
   1   5  10       16.43       15.05      0.71 o
  -6   6  10       15.82       15.58      1.29 o
  -5   6  10        5.16        4.71      0.67 o
  -4   6  10       23.26       24.71      0.98 o
  -3   6  10        0.18        0.29      0.28 o
  -2   6  10        2.74        1.53      0.35 o
  -1   6  10        0.66        0.15      0.39 o
   0   6  10        1.10        0.98      0.38 o
  -5   7  10        3.43        1.82      0.95 o
  -4   7  10        0.03        0.36      0.36 o
  -3   7  10        2.06        1.64      0.40 o
  -2   7  10        4.47        2.94      0.40 o
  -1   7  10       91.98      102.41      1.70 o
  -4   8  10        1.41        1.10      0.55 o
  -3   8  10        0.20        0.58      0.81 o
  -2   8  10       14.66       17.56      0.97 o
  -6   1  11       35.09       37.68      0.89 o
  -5   1  11       24.82       25.76      0.70 o
  -4   1  11       25.73       28.25      0.68 o
  -3   1  11       10.39        9.45      0.45 o
  -2   1  11       13.60       11.82      0.53 o
  -1   1  11        8.67        8.02      0.47 o
   0   1  11        8.64        7.24      0.60 o
  -6   2  11       16.11       22.04      0.71 o
  -5   2  11        3.17        3.89      0.39 o
  -4   2  11       46.51       48.55      0.93 o
  -3   2  11        1.81        1.66      0.28 o
  -2   2  11        5.04        3.86      0.39 o
  -1   2  11        1.43        1.47      0.32 o
   0   2  11        0.00        0.11      0.37 o
  -6   3  11        1.18        0.56      0.35 o
  -5   3  11        0.02        0.23      0.27 o
  -4   3  11        4.07        2.95      0.37 o
  -3   3  11       24.62       26.41      0.71 o
  -2   3  11        0.63        1.15      0.30 o
  -1   3  11        6.03        5.29      0.43 o
  -5   4  11       92.49      101.68      1.59 o
  -4   4  11       11.19       11.96      0.57 o
  -3   4  11        0.01        0.00      0.28 o
  -2   4  11        5.43        5.54      0.50 o
  -1   4  11        0.52        1.40      0.40 o
  -5   5  11        0.56        0.28      0.52 o
  -4   5  11        0.90        0.64      0.34 o
  -3   5  11       39.99       48.31      1.27 o
  -2   5  11        1.52        1.98      0.50 o
 
